# Supplementary material for: Integral, mean and covariance of the simplex-truncated multivariate normal distribution
Source: PLoS One. 2022 Jul 22;17(7):e0272014. doi: 10.1371/journal.pone.0272014 (PMC9307197; doi:10.1371/journal.pone.0272014)
Supplement: S1 File — (ZIP) [file pone.0272014.s002.zip]

Archive with 15 entries (15 files):
- Overarching_Comparison_of_Methods_Part_2_Figures.m
- Results_Dimension_2.mat
- Results_Dimension_3.mat
- Results_Dimension_4.mat
- Results_Dimension_5.mat
- Results_Dimension_6.mat
- Results_Dimension_7.mat
- Results_Dimension_8.mat
- Results_Dimension_9.mat
- Results_Dimension_10.mat
- subcode_STMND_Using_Gessner_et_al_Method.m
- subcode_STMND_Using_Naive_Rejection_Sampling.m
- subcode_STMND_Using_Semi_Analytical_Method.m
- subcode_STMND_Using_Semi_Analytical_Method_Bivariate_Only.m
- Overarching_Comparison_of_Methods_Part_1_Calculations.m
