# Supplementary material for: Integral, mean and covariance of the simplex-truncated multivariate normal distribution
Source: PLoS One. 2022 Jul 22;17(7):e0272014. doi: 10.1371/journal.pone.0272014 (PMC9307197; doi:10.1371/journal.pone.0272014)
Supplement: S1 File — (ZIP) [file pone.0272014.s002.zip › Overarching_Comparison_of_Methods_Part_2_Figures.m]

function Overarching_Comparison_of_Methods_Part_2_Figures
clear all
close all
clc

Generate_Accuracy_Figure_For_Dimension(2,'Fig3_');
Generate_Accuracy_Figure_For_Dimension(3,'Fig4_');
Generate_Accuracy_Figure_For_Dimension(4,'Fig5_');
Generate_Accuracy_Figure_For_Dimension_Including_Cautious(5,'Fig6_');
Generate_Accuracy_Figure_For_Two_Dimensions_Including_HiThin([6 7],'Fig7_');
Generate_Computational_Time_Comparison_Figure('Fig8_') % Fig. 8

function Generate_Accuracy_Figure_For_Dimension(n,figure_results_location)
close all
load(['Results_Dimension_' num2str(n)])
figure
plot_and_compare(Z_NRS,Z_Gessner,Z_SAM,'{\itZ}',[1 2],n)
plot_and_compare(mu_tau_NRS,mu_tau_Gessner,mu_tau_SAM,'(\mu_\tau)_{\iti}',[3 4],n)
plot_and_compare(sigma_tau_NRS,sigma_tau_Gessner,sigma_tau_SAM,'(\sigma_\tau)_{\itij}',[5 6],n)
set(gcf,'Position',[123   215   698   732])
print(gcf,[figure_results_location 'Results_Dimension_' num2str(n)],'-dpng',['-r','500'],'-opengl')

function plot_and_compare(x_NRS,x_Gessner,x_SAM,x_name,subplotnum,n)
minL = min([x_NRS; x_Gessner; x_SAM]);
maxL = max([x_NRS; x_Gessner; x_SAM]);
if max(abs(x_SAM)) > 10 * max(abs([x_NRS; x_Gessner]))
    [minL,maxL] = show_the_discrepancies(x_NRS,x_Gessner,x_SAM,x_name,n,'standard');
end
subplot(3,2,subplotnum(1))
hold on
plot(x_NRS,x_Gessner,'ok','MarkerFaceColor','k')
xlabel(['Naive rejection sampling: ' x_name])
ylabel(['Gessner {\itet al}. method: ' x_name])
plot([minL maxL],[minL maxL],'k')
axis([minL maxL  minL maxL])
xt = xticks; yticks(xt)
subplot(3,2,subplotnum(2))
hold on
plot(x_NRS,x_SAM,'ok','MarkerFaceColor','k')
xlabel(['Naive rejection sampling: ' x_name])
ylabel(['Semi-analytical method: ' x_name])
plot([minL maxL],[minL maxL],'k')
axis([minL maxL  minL maxL])
xt = xticks; yticks(xt)

function Generate_Accuracy_Figure_For_Dimension_Including_Cautious(n,figure_results_location)
close all
load(['Results_Dimension_' num2str(n)])
figure
plot_and_compare_cautious(Z_NRS,Z_Gessner,Z_SAM,Z_SAM_cautious,'{\itZ}',1:3,n)
plot_and_compare_cautious(mu_tau_NRS,mu_tau_Gessner,mu_tau_SAM,mu_tau_SAM_cautious,'(\mu_\tau)_{\iti}',4:6,n)
plot_and_compare_cautious(sigma_tau_NRS,sigma_tau_Gessner,sigma_tau_SAM,sigma_tau_SAM_cautious,'(\sigma_\tau)_{\itij}',7:9,n)
set(gcf,'Position',[123   215   1047   732])
print(gcf,[figure_results_location 'Results_Dimension_' num2str(n)],'-dpng',['-r','500'],'-opengl')

function plot_and_compare_cautious(x_NRS,x_Gessner,x_SAM,x_SAM_cautious,x_name,subplotnum,n)
minL = min([x_NRS; x_Gessner; x_SAM; x_SAM_cautious]);
maxL = max([x_NRS; x_Gessner; x_SAM; x_SAM_cautious]);
if max(abs(x_SAM)) > 10 * max(abs([x_NRS; x_Gessner]))
    [minL,maxL] = show_the_discrepancies(x_NRS,x_Gessner,x_SAM,x_name,n,'standard')
end
if max(abs(x_SAM_cautious)) > 10 * max(abs([x_NRS; x_Gessner]))
    [minL,maxL] = show_the_discrepancies(x_NRS,x_Gessner,x_SAM_cautious,x_name,n,'cautious')
end
subplot(3,3,subplotnum(1))
hold on
plot(x_NRS,x_Gessner,'ok','MarkerFaceColor','k')
xlabel(['Naive rejection sampling: ' x_name])
ylabel(['Gessner {\itet al}. method: ' x_name])
plot([minL maxL],[minL maxL],'k')
axis([minL maxL  minL maxL])
xt = xticks; yticks(xt)
subplot(3,3,subplotnum(2))
hold on
plot(x_NRS,x_SAM,'ok','MarkerFaceColor','k')
xlabel(['Naive rejection sampling: ' x_name])
ylabel(['Semi-analytical method: ' x_name])
plot([minL maxL],[minL maxL],'k')
axis([minL maxL  minL maxL])
xt = xticks; yticks(xt)
subplot(3,3,subplotnum(3))
hold on
plot(x_NRS,x_SAM_cautious,'ok','MarkerFaceColor','k')
xlabel(['Naive rejection sampling: ' x_name])
ylabel({'Semi-analytical method';['with higher accuracy: ' x_name]})
plot([minL maxL],[minL maxL],'k')
axis([minL maxL  minL maxL])
xt = xticks; yticks(xt)

function Generate_Accuracy_Figure_For_Two_Dimensions_Including_HiThin(dim,figure_results_location)
close all
figure
hold on
load(['Results_Dimension_' num2str(dim(1))])
plot_and_compare_NRS_Gessner(Z_NRS,Z_Gessner,mu_tau_NRS,mu_tau_Gessner,sigma_tau_NRS,sigma_tau_Gessner,[1 4 7])
subplot(3,3,1)
xticks([5e-3 10e-3 15e-3])
yticks([5e-3 10e-3 15e-3])
xticklabels({'0.005','0.010','0.015'})
yticklabels({'0.005','0.010','0.015'})

load(['Results_Dimension_' num2str(dim(2))])
plot_and_compare_NRS_Gessner_hithin(Z_NRS,Z_Gessner,Z_Gessner_hithin,'{\itZ}',2:3,n)
plot_and_compare_NRS_Gessner_hithin(mu_tau_NRS,mu_tau_Gessner,mu_tau_Gessner_hithin,'(\mu_\tau)_{\iti}',5:6,n)
plot_and_compare_NRS_Gessner_hithin(sigma_tau_NRS,sigma_tau_Gessner,sigma_tau_Gessner_hithin,'(\sigma_\tau)_{\itij}',8:9,n)
set(gcf,'Position',[123   215   1047   732])
print(gcf,[figure_results_location 'Results_Dimensions_' num2str(dim(1)) '_and_' num2str(dim(2))],'-dpng',['-r','500'],'-opengl')

function plot_and_compare_NRS_Gessner_hithin(x_NRS,x_Gessner,x_Gessner_hithin,x_name,subplotnum,n)
minL = min([x_NRS; x_Gessner; x_Gessner_hithin]);
maxL = max([x_NRS; x_Gessner; x_Gessner_hithin]);
if max(abs(x_Gessner_hithin)) > 10 * max(abs([x_NRS; x_Gessner]))
    [minL,maxL] = show_the_discrepancies(x_NRS,x_Gessner,x_Gessner_hithin,x_name,n,'standard');
end
subplot(3,3,subplotnum(1))
hold on
plot(x_NRS,x_Gessner,'ok','MarkerFaceColor','k')
xlabel(['Naive rejection sampling: ' x_name])
ylabel(['Gessner {\itet al}. method: ' x_name])
plot([minL maxL],[minL maxL],'k')
axis([minL maxL  minL maxL])
xt = xticks; yticks(xt)
subplot(3,3,subplotnum(2))
hold on
plot(x_NRS,x_Gessner_hithin,'ok','MarkerFaceColor','k')
xlabel(['Naive rejection sampling: ' x_name])
ylabel({'Gessner {\itet al}. method';['with higher thinning: ' x_name]})
plot([minL maxL],[minL maxL],'k')
axis([minL maxL  minL maxL])
xt = xticks; yticks(xt)


function plot_and_compare_NRS_Gessner(Z_NRS,Z_Gessner,mu_tau_NRS,mu_tau_Gessner,sigma_tau_NRS,sigma_tau_Gessner,subplotnum)
minZL = min([Z_NRS; Z_Gessner]);
maxZL = max([Z_NRS; Z_Gessner]);
subplot(3,3,subplotnum(1))
hold on
plot(Z_NRS,Z_Gessner,'ok','MarkerFaceColor','k')
xlabel('Naive rejection sampling: {\itZ}')
ylabel('Gessner {\itet al}. method: {\itZ}')
plot([minZL maxZL],[minZL maxZL],'k')
axis([minZL maxZL  minZL maxZL])
xt = xticks; yticks(xt)
minmuL = min([mu_tau_NRS; mu_tau_Gessner]);
maxmuL = max([mu_tau_NRS; mu_tau_Gessner]);
subplot(3,3,subplotnum(2))
hold on
plot(mu_tau_NRS,mu_tau_Gessner,'ok','MarkerFaceColor','k')
xlabel('Naive rejection sampling: (\mu_\tau)_{\iti}')
ylabel('Gessner {\itet al}. method: (\mu_\tau)_{\iti}')
plot([minmuL maxmuL],[minmuL maxmuL],'k')
axis([minmuL maxmuL  minmuL maxmuL])
xt = xticks; yticks(xt)
minSL = min([sigma_tau_NRS; sigma_tau_Gessner]);
maxSL = max([sigma_tau_NRS; sigma_tau_Gessner]);
subplot(3,3,subplotnum(3))
hold on
plot(sigma_tau_NRS,sigma_tau_Gessner,'ok','MarkerFaceColor','k')
xlabel('Naive rejection sampling: (\sigma_\tau)_{\itij}')
ylabel('Gessner {\itet al}. method: (\sigma_\tau)_{\itij}')
plot([minSL maxSL],[minSL maxSL],'k')
axis([minSL maxSL  minSL maxSL])
xt = xticks; yticks(xt)

function [minL,maxL] = show_the_discrepancies(x_NRS,x_Gessner,x_SAM,x_name,n,SAM_type)
disp(['Oops, SAM of ' SAM_type ' type is out by >1 order of magnitude...'])
disp(['for plot of dimension ' num2str(n) ' and plot ' x_name '.'])
% This IF-THEN statement is only activated if the SAM estimates are
% really bad.
minL = min([x_NRS; x_Gessner]);
maxL = max([x_NRS; x_Gessner]);
% Modify the figure axes to be based only on NRS and Gessner methods.
deltaL = maxL-minL;
minL = minL - 0.5*deltaL;
maxL = maxL + 0.5*deltaL;
% Also make these axes a bit more generous than usual.

FractionOfElementsNotShownOnFigure = (sum(x_SAM>maxL)+sum(x_SAM<minL))/length(x_SAM)
% Display how many elements are not being shown on the plot because
% the SAM estimates are so bad.
switch x_name
    case '{\itZ}'
        distribution_elements_per_vector = 1;
    case '(\mu_\tau)_{\iti}'
        distribution_elements_per_vector = n;
    case '(\sigma_\tau)_{\itij}'
        distribution_elements_per_vector = n^2;
    otherwise
        error('Unknown x_name')
end
x_SAM_too_large_elements = find(x_SAM > maxL);
x_SAM_too_small_elements = find(x_SAM < minL);
x_SAM_too_large_elements_belong_to_distribution = ceil(x_SAM_too_large_elements/distribution_elements_per_vector);
x_SAM_too_small_elements_belong_to_distribution = ceil(x_SAM_too_small_elements/distribution_elements_per_vector);
IncorrectlyCalculatedDistributions = ...
    unique([x_SAM_too_large_elements_belong_to_distribution;
    x_SAM_too_small_elements_belong_to_distribution]);
FractionOfDistributionsContainingElementsNotShownOnFigure = ...
    size(IncorrectlyCalculatedDistributions)/(size(x_SAM)/distribution_elements_per_vector)
% Display how many distributions contain elements that are not being
% shown on the plot because the SAM elements are so bad.
LowestElementNotShownOnFigure = min(x_SAM(x_SAM_too_small_elements))
HighestElementNotShownOnFigure = max(x_SAM(x_SAM_too_large_elements))
% Show the worst estimates.


function Generate_Computational_Time_Comparison_Figure(figure_results_location)
close all
n=(2:10);
% Dimension of distributions tested.
for dim = 1:length(n)
    [t_NRS(:,dim),t_Gessner(:,dim),t_SAM(:,dim)] = Extract_Computation_Time_Results_For_Dimension(n(dim));
end
figure
hold on
t_NRS_CI = prctile(t_NRS,[15.9; 50; 84.1]);
errorbar(n,t_NRS_CI(2,:),t_NRS_CI(2,:)-t_NRS_CI(1,:),t_NRS_CI(3,:)-t_NRS_CI(2,:),'-ok','MarkerFaceColor','k');
t_Gessner_CI = prctile(t_Gessner,[15.9; 50; 84.1]);
errorbar(n,t_Gessner_CI(2,:),t_Gessner_CI(2,:)-t_Gessner_CI(1,:),t_Gessner_CI(3,:)-t_Gessner_CI(2,:),'-ob','MarkerFaceColor','b');
t_SAM_CI = prctile(t_SAM,[15.9; 50; 84.1]);
errorbar(n,t_SAM_CI(2,:),t_SAM_CI(2,:)-t_SAM_CI(1,:),t_SAM_CI(3,:)-t_SAM_CI(2,:),'-or','MarkerFaceColor','r');
xlim([n(1)-0.5 n(end)+0.5])
set(gca, 'YScale', 'log')
ylim([0.01 1000])
yticks([0.01 0.1 1 10 100 1000])
yticklabels({'0.01','0.1','1','10','100','1000'})
legend('Naive rejection sampling','Gessner {\itet al.} method',...
    'Semi-analytical method','Location','SouthEast')
xlabel('Dimension of the simplex-truncated multivariate normal distribution')
ylabel('Computation time (s)')
set(gca,'YGrid','on','YMinorGrid','off')
print(gcf,[figure_results_location 'Results_Computation_Time'],'-dpng',['-r','500'],'-opengl')

function [t_NRS,t_Gessner,t_SAM] = Extract_Computation_Time_Results_For_Dimension(D)
load(['Results_Dimension_' num2str(D)])
