# Supplementary material for: Integral, mean and covariance of the simplex-truncated multivariate normal distribution
Source: PLoS One. 2022 Jul 22;17(7):e0272014. doi: 10.1371/journal.pone.0272014 (PMC9307197; doi:10.1371/journal.pone.0272014)
Supplement: S1 File — (ZIP) [file pone.0272014.s002.zip › subcode_STMND_Using_Gessner_et_al_Method.m]

function [Z_unbiased,mu_tau,sigma_tau,x_samples,Z_biased]=subcode_STMND_Using_Gessner_et_al_Method(mu,sigma,M_samples,show_progress,thinning_type)
% This script uses the method of Gessner et al. to obtain samples, and
% estimate the integral Z, mean vector mu_tau and covariance matrix
% sigma_tau of the unit simplex-truncated multivariate normal distribution,
% associated with the corresponding non-truncated multivariate normal
% distribution that has mean vector mu and covariance matrix sigma.

n=length(mu);
% Dimension of the distribution.

A = [-1*ones(1,n); eye(n)];
c = [1 - sum(mu); mu];
% The constraints defining the simplex are written in vectorial form,
% A y + c >= 0, for the purposes of the algorithms.

% Also, for the purposes of the algorithm, the origin is moved to mu, so
% that the vector v used in elliptical slice sampling is sampling from 
% a multivariate normal distribution with a mean of zero.

ThinningFactor_Subset = 10;
switch thinning_type
    case 'normal_thinning'
        ThinningFactor_HDR_ESS = 2;
    case 'higher_thinning'
        ThinningFactor_HDR_ESS = 10;
    otherwise
        error('Unknown thinning_type')
end
% These factors thin the MCMC chain used for elliptical slice sampling. 
% Separate thinning factors are listed for subset simulation (that provides
% a biased estimate of Z), and for the HDR algorithm (that provides an 
% unbiased estimate of Z) and ESS used outside of these 2 algorithms (that
% provides unbiased estimates of mu and sigma).
% If these thinning factors are set to 1, no thinning is performed and no
% samples are discarded. If these factors are set to N, every sample kept
% involves also discarding N-1 samples.

rho=0.5;
% Proportion of samples kept at each step of the subset simulation and 
% Holmes-Diaconis-Ross algorithms. This is used firstly to define the 
% adaptive sequence of nested domains in subset simulation (for a
% biased estimate of Z), and then the obtained sequence of nested domains
% are used non-adaptively in the HDR algorithm (for an unbiased estimate of
% Z). Thus the final value of Z obtained from these two algorithms uses a 
% sequence of nested domains that approximately keeps the proportion rho of 
% samples when moving from one domain to the next nested domain.

if show_progress == true
    disp('Starting subset simulation and the Holmes-Diaconis-Ross algorithm to get Z...')
end
[Z_unbiased,Z_biased] = SubsetSimulation_and_HolmesDiaconisRossAlgorithm(mu,sigma,A,c,M_samples,ThinningFactor_Subset,ThinningFactor_HDR_ESS,rho,show_progress);
if show_progress == true
    disp('Finished subset simulation and the Holmes-Diaconis-Ross algorithm.')
    disp('Starting the elliptical slice sampling algorithm to get mu_tau and sigma_tau...')
end
y_samples=EllipticalSliceSampling(mu,sigma,A,c,M_samples,ThinningFactor_HDR_ESS);
if show_progress == true
    disp('Finished the elliptical slice sampling algorithm')
end

x_samples = zeros(size(y_samples));
for n=1:M_samples
    x_samples(:,n)=y_samples(:,n)+mu;
end
% Transform x back to its original coordinates.

mu_tau = mean(x_samples,2);
sigma_tau = cov(x_samples');


function [Z_unbiased,Z_biased] = SubsetSimulation_and_HolmesDiaconisRossAlgorithm(mu,sigma,A,c,M_samples_HDR,ThinningFactor_Subset,ThinningFactor_HDR_ESS,rho,show_progress)

gamma = [];
% Initialise gamma, whose s-th element indicates the shift value of the 
% s-th nested domain.

for part = 1:2
    % In part 1 (subset simulation), we obtain a biased estimate of Z, and
    % a sequence of nested regions (indicated by the vector gamma) to use
    % for the unbiased estimate of Z obtained in part 2.
        
    % In part 2 (Holmes-Diaconis-Ross algorithm), we use the sequence of
    % nested regions obtained from part 1 to obtain an unbiased estimated
    % of Z.
    
    switch part
        case 1
            ThinningFactor = ThinningFactor_Subset;
            algorithm_name = 'subset simulation';
            M_samples = 16;
            % To find the nested region, 16 samples is sufficient according to Gessner et al. (2020).
        case 2
            ThinningFactor = ThinningFactor_HDR_ESS;
            algorithm_name = 'HDR algorithm';
            M_samples = M_samples_HDR;
            % Use the full set of samples when obtaining an accurate
            % estimate of Z.
    end

    y = mvnrnd(zeros(size(mu)),sigma,M_samples)';
    % Our first sample is from a domain free of truncations, covering the
    % whole space.
    
    logZ=0;
    % Our first guess is Z=1, i.e. logZ = 0. This Z will reduce through the
    % subset simulation and HDR algorithms as we further truncate the 
    % space.
    
    s = -1;
    while 1
        s=s+1;
        g=zeros(M_samples,1);
        for m = 1:M_samples
            g(m)=-min(A*y(:,m)+c);
        end
        % A g_m value is calculated for each sample m. For a given sample,
        % if g_m is positive then it is outside the target simplex region.
        % If g_m is negative, it is within the target region.
        
        if part == 1
            gamma(s+1) = max(prctile(g,rho*100),0);
            % We find the value of gamma so that a proportion rho of the
            % samples have g_m values less than gamma.
            % Note that if gamma <= 0, we set gamma = 0 and stop the
            % algorithm because we have finally have a sufficient number of
            % samples within the target simplex region!
        end
        
        logZ = logZ + log(sum(g<gamma(s+1))) - log(M_samples);
        % Update the value of Z. 
        
        if show_progress == true
            disp(['Undertaking ' algorithm_name ', current gamma being sampled from = ' num2str(gamma(s+1)) '.'])
        end
        if gamma(s+1) == 0
            if show_progress == true
                disp(['Reached the target simplex region! The ' algorithm_name ' will conclude.'])
            end
            break
        end
        % The algorithm concludes.
        
        y = EllipticalSliceSampling(mu,sigma,A,c+gamma(s+1),M_samples,ThinningFactor);
        % Perform elliptical slice sampling on the nested domain to get the
        % next batch of samples.
    end
    
    switch part
        case 1
            Z_biased = exp(logZ);
        case 2
            Z_unbiased = exp(logZ);
        otherwise
            error('Unknown part')
    end
    
end


function y = EllipticalSliceSampling(mu,sigma,A,c,M_samples,ThinningFactor)

q = rand(size(mu)); y_0 = q/sum(q)*rand - mu;
% Make an arbitrary selection for first point so that it is within the
% simplex. Note that coordinates of y0 are moved so that origin is at mu.

y = zeros(length(mu),M_samples);
y_t = y_0;
for m_sample = 1:M_samples
    for thin=1:ThinningFactor
        nu = mvnrnd(zeros(size(mu)),sigma)';
        theta_F = NaN*ones(2*length(c),1);
        for i=1:length(c)
            A_i = A(i,:);
            c_i = c(i);
            r_i = sqrt( (A_i*y_t)^2 + (A_i*nu)^2 );
            
            if abs(c_i) <= r_i
                % Only if |c_m| <= r_m will we get intersections.
                
                alpha_i1_star = atan(abs((A_i*nu)/(A_i*y_t)));
                if A_i*y_t < 0 && A_i*nu < 0
                    alpha_i1 = -pi + alpha_i1_star;
                elseif A_i*y_t >= 0 && A_i*nu < 0
                    alpha_i1 = -alpha_i1_star;
                elseif A_i*y_t >= 0 && A_i*nu >= 0
                    alpha_i1 = alpha_i1_star;
                elseif A_i*y_t < 0 && A_i*nu >= 0
                    alpha_i1 = pi - alpha_i1_star;
                end
                % The angle alpha_i1 only has one value, and the quadrant
                % it resides in is determined by the signs of A_i*y_t and
                % A_i*nu.
                
                alpha_i2_star = acos(abs(c_i)/r_i);
                if c_i > 0
                    alpha_i2 = pi - alpha_i2_star;
                elseif c_i <= 0
                    alpha_i2 = alpha_i2_star;
                end
                % The angle alpha_2 can be positive or negative, so it has 
                % two solutions, thus:
                theta_F(2*i-1) = alpha_i1 - alpha_i2;
                theta_F(2*i)   = alpha_i1 + alpha_i2;
            end
        end
        
        theta_F(isnan(theta_F)) = [];
        % Get rid of NaN values.
        
        theta_F = theta_F - floor(theta_F/(2*pi)) * 2*pi;
        % Put all theta values within the range [0,2pi].
        
        theta_F = sort(theta_F);
        % Place all theta values in ascending order.
        if ~isempty(theta_F)
            theta_F = [theta_F; 2*pi+theta_F(1)];
        end
        % Put the first theta value also at the end so that we have all
        % possible theta ranges from which to look through.
        
        Suitable_Arcs = []; 
        % This will be a matrix wih 2 columns that stores the arcs that
        % correspond to locations within the truncated domain.

        Q = length(theta_F)-1;
        % Q is the total number of arcs to be tested.

        for q = 1:Q
            theta_test = 1/2*(theta_F(q)+theta_F(q+1));
            y_test = y_t*cos(theta_test)+nu*sin(theta_test);
            if min(A*y_test + c)>= 0
                Suitable_Arcs = [Suitable_Arcs; theta_F(q) theta_F(q+1)];
                % Store the arcs within which the new sample can be
                % obtained from.
            end
        end
        
        if isempty(Suitable_Arcs)
            theta_val = rand*2*pi;
            % No constraints intersected the arc - any value along the
            % ellipse can be chosen.           
        else
            [Total_Number_of_Suitable_Arcs,~] = size(Suitable_Arcs);
            % At least one constraint intersected the arc.
            U = rand*sum(diff(Suitable_Arcs'));
            % Sample from the uniform distribution to identify where along
            % the available arcs to place the new value of y_t.
            
            Arc=0;
            while 1
                Arc=Arc+1;
                if U <= Suitable_Arcs(Arc,2)-Suitable_Arcs(Arc,1)
                    theta_val = Suitable_Arcs(Arc,1) + U;
                    break
                end
                U = U - (Suitable_Arcs(Arc,2)-Suitable_Arcs(Arc,1));
                if Arc == Total_Number_of_Suitable_Arcs
                    error('U was not in the desired range')
                end
            end
            % Place the new y_t along one of the available arcs.
        end
        
        y_t = y_t*cos(theta_val)+nu*sin(theta_val);
    end
   y(:,m_sample) = y_t;
end
