# Supplementary material for: Integral, mean and covariance of the simplex-truncated multivariate normal distribution
Source: PLoS One. 2022 Jul 22;17(7):e0272014. doi: 10.1371/journal.pone.0272014 (PMC9307197; doi:10.1371/journal.pone.0272014)
Supplement: S1 File — (ZIP) [file pone.0272014.s002.zip › subcode_STMND_Using_Naive_Rejection_Sampling.m]

function [Z,mu_tau,sigma_tau,x_samples]=subcode_STMND_Using_Naive_Rejection_Sampling(mu,sigma,M_samples,show_progress)
% This script uses naive rejection sampling to obtain samples, and estimate
% the integral Z, mean vector mu_tau and covariance matrix sigma_tau of the
% unit simplex-truncated multivariate normal distribution, associated with 
% the corresponding non-truncated multivariate normal distribution that has
% mean vector mu and covariance matrix sigma.

fractions_complete_to_display = 20;
% This only matters if show_progress is set to true.

f = fractions_complete_to_display;
m_total = 0;
m_STMND = 0;
x_samples = NaN*ones(M_samples,length(mu));
while m_STMND < M_samples
    x = mvnrnd(mu,sigma);
    % Sample from the non-truncated distribution.
    if min(x) >= 0 && sum(x) <= 1
        m_STMND=m_STMND+1;
        x_samples(m_STMND,:) = x;
        % Keep samples only if they are within the truncated region.
        if show_progress == true
            if floor(m_STMND/M_samples*f) ~= ...
                    floor((m_STMND-1)/M_samples*f)
                disp(['Naive rejection sampling method is ' num2str(floor(m_STMND/M_samples*f)/f*100) '% complete.'])
            end
        end
    end
    m_total = m_total+1;  
end
Z = M_samples/m_total;
mu_tau = mean(x_samples)';
sigma_tau = cov(x_samples);
