# Supplementary material for: Integral, mean and covariance of the simplex-truncated multivariate normal distribution
Source: PLoS One. 2022 Jul 22;17(7):e0272014. doi: 10.1371/journal.pone.0272014 (PMC9307197; doi:10.1371/journal.pone.0272014)
Supplement: S1 File — (ZIP) [file pone.0272014.s002.zip › subcode_STMND_Using_Semi_Analytical_Method.m]

function [Z,mu_tau,sigma_tau] = subcode_STMND_Using_Semi_Analytical_Method(mu,sigma,accuracy)
% This script uses the semi-analytical method to estimate
% the integral Z, mean vector mu_tau and covariance matrix sigma_tau of the
% unit simplex-truncated multivariate normal distribution, associated with 
% the corresponding non-truncated multivariate normal distribution that has
% mean vector mu and covariance matrix sigma.

switch accuracy
    case 'standard'
        opt = [];
        % Use this if you want default accuracy for mvncdf computations.
        % i.e. 'TolFun' is 1e-8 when n<4, and 1e-4 when n>=4.
        % This option is good if you want fast results, and you don't 
        % foresee issues arising from the computations.
        
    case 'cautious'
        warning('off','all')
        opt = statset('TolFun',1e-6);
        % Use this if you want more robust accuracy for mvncdf computations
        % when n>=4. However, this option can slow down the calculations
        % A LOT.
        
    otherwise
        error('Unknown accuracy options.')
end
        
Z = 1;
mu_tau_unscaled = mu;
mu_ij_tau_unscaled = sigma + mu*mu';
% All 3 of these are not completely calculated yet, the expressions above
% are only the first term in the sums required for each of these quantities
% (see equations (32-34)). The "unscaled" here means that incomplete
% quantities mu_tau and mu_ij_tau have not yet been divided by the correct
% value of Z (see equations (33-34)).

n = length(mu);
for q = 1:n % For every additional term in the sum in eqns (32-34).
    v_sets = nchoosek(1:n+1,q);
    [v_el,~]=size(v_sets);
    for v = 1:v_el
       T_v = eye(n);
       c_v = -Inf*ones(n,1);
       d_v = Inf*ones(n,1);
       for i = 1:q
           if v_sets(v,i) <= n
               d_v(v_sets(v,i)) = 0;
           else
               for j=1:n
                   if ismember(j,v_sets(v,:)) == false
                       T_v(j,:) = ones(1,n);
                       c_v(j) = 1;
                       break
                   end
               if j == n
                   error('Didnt find the member.')
               end
               end
           end
       end
       % Calculate the T_v, c_v and d_v needed.
       
       Phi = Phi_v(mu,sigma,T_v,c_v,d_v,opt);
       mu_i = mu_i_v(mu,sigma,T_v,c_v,d_v,opt);
       mu_ij = mu_ij_v(mu,sigma,T_v,c_v,d_v,opt);

       Z = Z + (-1)^q * Phi;
       mu_tau_unscaled = mu_tau_unscaled + (-1)^q * mu_i * Phi;
       mu_ij_tau_unscaled = mu_ij_tau_unscaled + (-1)^q * mu_ij * Phi;
       
    end
end
mu_tau = mu_tau_unscaled/Z;
sigma_tau = mu_ij_tau_unscaled/Z - mu_tau*mu_tau';

function out = Phi_v(mu,sigma,T_v,c_v,d_v,opt)
out = mvncdf(c_v-T_v*mu,d_v-T_v*mu,zeros(size(c_v)),T_v*sigma*T_v',opt);
% This function calculates Phi_v according to equation (19).

function out = mu_i_v(mu,sigma,T_v,c_v,d_v,opt)
out = zeros(size(mu));
T_v_inv = inv(T_v);
n = length(c_v);
for i = 1:n
    for j = 1:n
        out(i) = out(i) + T_v_inv(i,j)*E_Wi(T_v*sigma*T_v',c_v-T_v*mu,d_v-T_v*mu,j,opt);
    end
end
out = out + mu;
% This function calculates all elements of mu_i_v according to the n-
% dimensional generalisation of equation (22).


function out = E_Wi(epsilon,a,b,i,opt)
n = length(a);
out = 0;
for j = 1:n
    out = out + epsilon(i,j)*(F(j,a(j),epsilon,a,b,opt)-F(j,b(j),epsilon,a,b,opt));
end
% This function calculates E(W_i;0,epsilon,a,b) according to the n-
% dimensional generalisation of equation (23).
  

function out = F(k,w_k,epsilon,a,b,opt)
if isinf(w_k) == true
    out = 0;
    % The univariate density will be zero if we are evaluating it at an
    % infinite value of w_k.
else
    Z = mvncdf(a,b,zeros(size(a)),epsilon,opt);
    if Z == 0
       out = 0;
       % To avoid NaN's, if the integral is zero it means this F_k() has
       % negligible contribution to the calculation.
    else
        epsilon_kk = epsilon(k,k);
        E = inv(epsilon); E(:,k) = []; E(k,:) = []; epsilon_inv_minusk_minusk = E;
        epsilon_minusk_plusk = epsilon(:,k); epsilon_minusk_plusk(k) = [];
        a_minusk = a; a_minusk(k) = [];
        b_minusk = b; b_minusk(k) = [];
        out = normpdf(w_k,0,sqrt(epsilon_kk)) * mvncdf(a_minusk,b_minusk,w_k*epsilon_minusk_plusk/epsilon_kk,inv(epsilon_inv_minusk_minusk),opt)/Z;
    end
end
% This function calculates F_k(w_k;0,epsilon,a,b) according to equation
% (36).


function out = mu_ij_v(mu,sigma,T_v,c_v,d_v,opt)
n = length(mu);
Ew_Wk = zeros(n,1);
Ew_Wk_Wm = zeros(n,n);
for k = 1:n
    Ew_Wk(k) = E_Wi(T_v*sigma*T_v',c_v-T_v*mu,d_v-T_v*mu,k,opt);
    % Calls the function which calculates expectation E(W_i;0,epsilon,a,b) 
    % according to the n-dimensional generalisation of equation (23).
    for m = 1:n
        Ew_Wk_Wm(k,m) = E_Wk_Wm(T_v*sigma*T_v',c_v-T_v*mu,d_v-T_v*mu,k,m,opt);
        % Calls the function which calculates the expectation
        % E(W_i W_j; 0, epsilon, a, b) according to equation (35).
    end
end

T_v_inv = inv(T_v);
out = mu*mu';
for i = 1:n
    for j = i:n
        % Note we start this at j=i, to avoid duplicate calculations due to
        % the symmetry of the matrix mu_ij_v.
        for k = 1:n
            for m = 1:n
                out(i,j) = out(i,j) + T_v_inv(i,k)*T_v_inv(j,m)*Ew_Wk_Wm(k,m);
            end
        end
        for m = 1:n
            out(i,j) = out(i,j) + mu(i)*T_v_inv(j,m)*Ew_Wk(m);
        end
        for k = 1:n
            out(i,j) = out(i,j) + mu(j)*T_v_inv(i,k)*Ew_Wk(k);
        end
    end
end
% This takes the information from the upper triangular part of the matrix
% mu_ij_v and uses it to population the lower triangular part of mu_ij_v
% (see earlier comment about avoiding duplicate calculations due to the
% symmetry of the matrix mu_ij_v):
out = triu(out) + triu(out,1)';

% This function calculates all mu_ij_v elements according to the
% n-dimensional generalisation of equation (29).


function out = E_Wk_Wm(epsilon,a,b,i,j,opt)
a_mod = a; a_mod(isinf(a_mod)) = 0;
b_mod = b; b_mod(isinf(b_mod)) = 0;
% Modifications to a and b, so that when they are infinite and thereby act
% as factors multipled by zeros, they yield zero.

n = length(a);
out = epsilon(i,j);
for k=1:n
    out = out + epsilon(i,k)*epsilon(j,k)/epsilon(k,k) * ...
        (a_mod(k)*F(k,a(k),epsilon,a,b,opt) - b_mod(k)*F(k,b(k),epsilon,a,b,opt));
    for q = k+1:n
        out = out + ...
            ( epsilon(i,k)/epsilon(k,k)*(epsilon(k,k)*epsilon(j,q) - epsilon(k,q)*epsilon(j,k)) + ...
            epsilon(i,q)/epsilon(q,q)*(epsilon(q,q)*epsilon(j,k) - epsilon(q,k)*epsilon(j,q)) ) * ...
            ( F_ij(k,q,a(k),a(q),epsilon,a,b,opt) + F_ij(k,q,b(k),b(q),epsilon,a,b,opt) ...
            - F_ij(k,q,a(k),b(q),epsilon,a,b,opt) - F_ij(k,q,b(k),a(q),epsilon,a,b,opt) );
    end
end
% This function calculates E(W_i W_j; 0, epsilon, a, b) according to
% equation (35).


function out = F_ij(k,q,w_k,w_q,epsilon,a,b,opt)
if sum(isinf([w_k w_q])) > 0
    out = 0;
    % The bivariate density will be zero if we are evaluating it at an
    % infinite value of w_k or w_q.
else
    Z = mvncdf(a,b,zeros(size(a)),epsilon,opt);
    if Z == 0
        out = 0;
        % To avoid NaN's, if the integral is zero it means this F_ij() has
        % negligible contribution to the calculation.
    else
        % First, obtain rho_{ij}, rho_{ij,m}, and beta_{ij,m}
        n=length(epsilon);
        rho = zeros(n);
        for i = 1:n
            for j = 1:n
                rho(i,j) = epsilon(i,j)/sqrt(epsilon(i,i)*epsilon(j,j));
            end
        end
        % Calculate rho_{ij} according to equation (44).
        
        beta_ijm = zeros(n,n,n);
        rho_ijm = zeros(n,n,n);
        for i = 1:n
            for j = 1:n
                for m = 1:n
                    rho_ijm(i,j,m) = (rho(i,j) - rho(i,m)*rho(j,m)) / ...
                        sqrt( (1 - rho(i,m)^2) * (1- rho(j,m)^2 ) );
                    beta_ijm(i,j,m) = (rho(i,j) - rho(i,m)*rho(j,m)) / ...
                        (1 - rho(j,m)^2);
                end
            end
        end
        % Calculate rho_{ij,m} and beta_{ij,m} according to equations
        % (42) and (43).
        
        % Next, obtain (a_kq_star)_i and (b_kq_star)_i.
        a_kq_star = zeros(n,1);
        b_kq_star = zeros(n,1);
        for i = 1:n
            K = sqrt( (1 - rho(i,q)^2)*(1-rho_ijm(i,k,q)^2) );
            a_kq_star(i) = (a(i)/sqrt(epsilon(i,i)) - beta_ijm(i,k,q)*w_k/sqrt(epsilon(k,k)) - beta_ijm(i,q,k)*w_q/sqrt(epsilon(q,q)))/K;
            b_kq_star(i) = (b(i)/sqrt(epsilon(i,i)) - beta_ijm(i,k,q)*w_k/sqrt(epsilon(k,k)) - beta_ijm(i,q,k)*w_q/sqrt(epsilon(q,q)))/K;
        end
        % Calculate (a_kq_star)_i and (b_kq_star)_i according to equations
        % (39) and (40).
        
        % Next, obtain R_kq.
        R_kq = zeros(n);
        for i = 1:n
           for j = 1:n
               R_kq(i,j) = (rho_ijm(i,j,k) - rho_ijm(i,q,k)*rho_ijm(j,q,k)) / ...
                   sqrt( (1 - rho_ijm(i,q,k)^2) * (1 - rho_ijm(j,q,k)^2) );
           end
        end
        % Calculate all elements rho_{ij,kq} of R_kq according to equation
        % (41).
        
        % Then, remove kth and qth rows/columns of (a_kq_star)_i,
        % (b_kq_star)_i and R_kq for their usage in equation (37).
        a_kq_star_minuskq = a_kq_star; a_kq_star_minuskq([k q]) = [];
        b_kq_star_minuskq = b_kq_star; b_kq_star_minuskq([k q]) = [];
        R_kq_minuskq_minuskq = R_kq;
        R_kq_minuskq_minuskq(:,[k q]) = [];
        R_kq_minuskq_minuskq([k q],:) = [];
        
        % Finally, calculate F_kq(w_k,w_q;0,epsilon,a,b).        
        out = mvnpdf([w_k; w_q],[0; 0],epsilon([k q],[k q])) * ...
              mvncdf(a_kq_star_minuskq,b_kq_star_minuskq,zeros(n-2,1),R_kq_minuskq_minuskq,opt)/Z;
        % This is equations (37) and (38) combined.
    end
end
