# Supplementary material for: Integral, mean and covariance of the simplex-truncated multivariate normal distribution
Source: PLoS One. 2022 Jul 22;17(7):e0272014. doi: 10.1371/journal.pone.0272014 (PMC9307197; doi:10.1371/journal.pone.0272014)
Supplement: S1 File — (ZIP) [file pone.0272014.s002.zip › subcode_STMND_Using_Semi_Analytical_Method_Bivariate_Only.m]

function [Z,mu_tau,sigma_tau] = subcode_STMND_Using_Semi_Analytical_Method_Bivariate_Only(mu,sigma)
% This script uses the semi-analytical method to estimate
% the integral Z, mean vector mu_tau and covariance matrix sigma_tau of the
% unit simplex-truncated bivariate normal distribution, associated with 
% the corresponding non-truncated bivariate normal distribution that has
% mean vector mu and covariance matrix sigma.

T_1 = [1 0; 0 1];  c_1 = [-Inf; -Inf];  d_1 = [0; Inf];
T_2 = [1 0; 0 1];  c_2 = [-Inf; -Inf];  d_2 = [Inf; 0];
T_3 = [1 1; 1 0];  c_3 = [1; -Inf];     d_3 = [Inf; Inf];
T_12 = [1 0; 0 1]; c_12 = [-Inf; -Inf]; d_12 = [0; 0];
T_13 = [1 0; 1 1]; c_13 = [-Inf; 1];    d_13 = [0; Inf];
T_23 = [0 1; 1 1]; c_23 = [-Inf; 1];    d_23 = [0; Inf];
% The transformation matrices T_v, and constraint vectors c_v and d_v, as
% defined in Table 1.

Phi_1 = Phi_v(mu,sigma,T_1,c_1,d_1);
Phi_2 = Phi_v(mu,sigma,T_2,c_2,d_2);
Phi_3 = Phi_v(mu,sigma,T_3,c_3,d_3);
Phi_12 = Phi_v(mu,sigma,T_12,c_12,d_12);
Phi_13 = Phi_v(mu,sigma,T_13,c_13,d_13);
Phi_23 = Phi_v(mu,sigma,T_23,c_23,d_23);
% Calls the function which calculates each Phi_v from equation (19).

Z = 1 - Phi_1 - Phi_2 - Phi_3 + Phi_12 + Phi_13 + Phi_23;
% Calculate integral from equation (15).

mu_1 = mu_i_v(mu,sigma,T_1,c_1,d_1);
mu_2 = mu_i_v(mu,sigma,T_2,c_2,d_2);
mu_3 = mu_i_v(mu,sigma,T_3,c_3,d_3);
mu_12 = mu_i_v(mu,sigma,T_12,c_12,d_12);
mu_13 = mu_i_v(mu,sigma,T_13,c_13,d_13);
mu_23 = mu_i_v(mu,sigma,T_23,c_23,d_23);
% Calls the function which calculates each mu_i_v from equation (22).

mu_tau = (mu - Phi_1*mu_1 - Phi_2*mu_2 - Phi_3*mu_3 ...
    + Phi_12*mu_12 + Phi_13*mu_13 + Phi_23*mu_23)/Z;
% Calculate mu_T from equation (20).

mu_ij_1 = mu_ij_v(mu,sigma,T_1,c_1,d_1);
mu_ij_2 = mu_ij_v(mu,sigma,T_2,c_2,d_2);
mu_ij_3 = mu_ij_v(mu,sigma,T_3,c_3,d_3);
mu_ij_12 = mu_ij_v(mu,sigma,T_12,c_12,d_12);
mu_ij_13 = mu_ij_v(mu,sigma,T_13,c_13,d_13);
mu_ij_23 = mu_ij_v(mu,sigma,T_23,c_23,d_23);
% Calls the function which calculates each mu_ij_v from equation (29).

mu_tau_ij = 1/Z * (sigma + mu*mu' - Phi_1*mu_ij_1 - Phi_2*mu_ij_2 - Phi_3*mu_ij_3 ...
    + Phi_12*mu_ij_12 + Phi_13*mu_ij_13 + Phi_23*mu_ij_23);
% Calculate all (mu_tau)_ij elements from equations (26) and (27).

sigma_tau = mu_tau_ij - mu_tau*mu_tau';
% Calculate sigma_tau from (sigma_tau)ij = (mu_tau)ij - (mu_tau)i (mu_tau)j.


function out = Phi_v(mu,sigma,T_v,c_v,d_v)
out = mvncdf(c_v-T_v*mu,d_v-T_v*mu,[0; 0],T_v*sigma*T_v');
% This function calculates Phi_v according to equation (19).

function out = mu_i_v(mu,sigma,T_v,c_v,d_v)
out = zeros(2,1);
T_v_inv = inv(T_v);
for i = 1:2
    out(i) = T_v_inv(i,1)*E_Wi(T_v*sigma*T_v',c_v-T_v*mu,d_v-T_v*mu,1) + ...
        T_v_inv(i,2)*E_Wi(T_v*sigma*T_v',c_v-T_v*mu,d_v-T_v*mu,2) + mu(i);
end
% This function calculates both elements of mu_i_v according to equation (22).


function out = E_Wi(epsilon,a,b,i)
out = epsilon(i,1)*(F(1,a(1),epsilon,a,b)-F(1,b(1),epsilon,a,b)) + ...
    epsilon(i,2)*(F(2,a(2),epsilon,a,b)-F(2,b(2),epsilon,a,b));
% This function calculates E(W_i;0,epsilon,a,b) according to equation (23).

function out = F(k,w_k,epsilon,a,b)
if isinf(w_k) == true
    out = 0;
    % The univariate density will be zero if we are evaluating it at an
    % infinite value of x_k.
else
    Z = mvncdf(a,b,[0; 0],epsilon);
    if Z == 0
        out = 0;
        % To avoid NaN's, if the integral is zero it means this F() has
        % negligible contribution to the calculation.
    else
        if k == 1
            out = normpdf(w_k,0,sqrt(epsilon(1,1))) * (normcdf(b(2),w_k*epsilon(1,2)/epsilon(1,1),sqrt(det(epsilon)/epsilon(1,1))) ...
                -  normcdf(a(2),w_k*epsilon(1,2)/epsilon(1,1),sqrt(det(epsilon)/epsilon(1,1)))) / Z;
            % Equation (24).
        elseif k == 2
            out = normpdf(w_k,0,sqrt(epsilon(2,2))) * (normcdf(b(1),w_k*epsilon(1,2)/epsilon(2,2),sqrt(det(epsilon)/epsilon(2,2))) ...
                -  normcdf(a(1),w_k*epsilon(1,2)/epsilon(2,2),sqrt(det(epsilon)/epsilon(2,2)))) / Z;
            % Equation (25).
        end
    end
end

function out = mu_ij_v(mu,sigma,T_v,c_v,d_v)
Ew_Wk = zeros(2,1);
Ew_Wk_Wm = zeros(2,2);
for k = 1:2
    Ew_Wk(k) = E_Wi(T_v*sigma*T_v',c_v-T_v*mu,d_v-T_v*mu,k);
    % Calls the function which calculates expectation E(W_i;0,epsilon,a,b) 
    % according to equation (23).
    
    for m = 1:2
        Ew_Wk_Wm(k,m) = E_Wk_Wm(T_v*sigma*T_v',c_v-T_v*mu,d_v-T_v*mu,k,m);
        % Calls the function which calculates the expectation
        % E(W_i W_j; 0, epsilon, a, b) according to equation (30).
    end
end

T_v_inv = inv(T_v);
out = mu*mu';
for i = 1:2
    for j = i:2
        % Note we start this at j=i, to avoid duplicate calculations due to
        % the symmetry of the matrix mu_ij_v.
        for k = 1:2
            for m = 1:2
                out(i,j) = out(i,j) + T_v_inv(i,k)*T_v_inv(j,m)*Ew_Wk_Wm(k,m);
            end
        end
        for m = 1:2
            out(i,j) = out(i,j) + mu(i)*T_v_inv(j,m)*Ew_Wk(m);
        end
        for k = 1:2
            out(i,j) = out(i,j) + mu(j)*T_v_inv(i,k)*Ew_Wk(k);
        end
    end
end
% This takes the information from the upper triangular part of the matrix
% mu_ij_v and uses it to population the lower triangular part of mu_ij_v
% (see earlier comment about avoiding duplicate calculations due to the
% symmetry of the matrix mu_ij_v):
out = [out(1,1) out(1,2); out(1,2) out(2,2)];
% This function calculates mu_ij_v according to equation (29).

function out = E_Wk_Wm(epsilon,a,b,i,j)

a_mod = a; a_mod(isinf(a_mod)) = 0;
b_mod = b; b_mod(isinf(b_mod)) = 0;
% Modifications to a and b, so that when they are infinite and thereby act
% as factors multipled by zeros, they yield zero.

out = epsilon(i,j) + ...
    epsilon(i,1)*epsilon(j,1)/epsilon(1,1) * ( a_mod(1)*F(1,a(1),epsilon,a,b) - b_mod(1)*F(1,b(1),epsilon,a,b)) + ...
    epsilon(i,2)*epsilon(j,2)/epsilon(2,2) * ( a_mod(2)*F(2,a(2),epsilon,a,b) - b_mod(2)*F(2,b(2),epsilon,a,b)) + ...
    (epsilon(i,1)/epsilon(1,1) * (epsilon(1,1)*epsilon(j,2) - epsilon(1,2)*epsilon(j,1)) + ...
    epsilon(i,2)/epsilon(2,2) * (epsilon(2,2)*epsilon(j,1) - epsilon(1,2)*epsilon(j,2)) ) * ...
    (F_12(a,epsilon,a,b) + F_12(b,epsilon,a,b) - F_12([a(1); b(2)],epsilon,a,b) - F_12([b(1); a(2)],epsilon,a,b) );
% This function calculates E(W_i W_j; 0, epsilon, a, b) according to
% equation (30).

function out = F_12(w,epsilon,a,b)
if sum(isinf(w)) > 0
    out = 0;
    % The bivariate density will be zero if we are evaluating it at an
    % infinite value of x_1 or x_2.
else
    Z = mvncdf(a,b,[0; 0],epsilon);
    if Z == 0
        out = 0;
        % To avoid NaN's, if the integral is zero it means this F_12() has
        % negligible contribution to the calculation.
    else
        out = mvnpdf(w,[0; 0],epsilon)/Z;
    end
end
% This function calculates F_12(w1,w2;0,epsilon,a,b) according to equation (31).
