# Supplementary material for: Integral, mean and covariance of the simplex-truncated multivariate normal distribution
Source: PLoS One. 2022 Jul 22;17(7):e0272014. doi: 10.1371/journal.pone.0272014 (PMC9307197; doi:10.1371/journal.pone.0272014)
Supplement: S1 File — (ZIP) [file pone.0272014.s002.zip › Overarching_Comparison_of_Methods_Part_1_Calculations.m]

function Overarching_Comparison_of_Methods_Part_1_Calculations

clear all
close all
clc

Ndist = 100;
% Number of distributions tested per dimension.

for n = [2:4 6 8:10]
    Calculate_Results_For_Dimension(n,Ndist,'');
end
Calculate_Results_For_Dimension(7,Ndist,'higher_thinning');
Calculate_Results_For_Dimension(5,Ndist,'cautious');


function Calculate_Results_For_Dimension(n,Ndist,extras)
disp(['Starting calculations for dimension ' num2str(n) '...'])

Z_NRS = NaN*ones(Ndist,1); t_NRS = Z_NRS;
mu_tau_NRS = NaN*ones(Ndist*n,1);
sigma_tau_NRS = NaN*ones(Ndist*n^2,1);
Z_Gessner = Z_NRS;                 Z_SAM = Z_NRS;
t_Gessner = t_NRS;                 t_SAM = t_NRS;
mu_tau_Gessner = mu_tau_NRS;       mu_tau_SAM = mu_tau_NRS;
sigma_tau_Gessner = sigma_tau_NRS; sigma_tau_SAM = sigma_tau_NRS;


if strcmp(extras,'cautious') == true
    Z_SAM_cautious = Z_SAM;
    t_SAM_cautious = t_SAM;
    mu_tau_SAM_cautious = mu_tau_SAM;
    sigma_tau_SAM_cautious = sigma_tau_SAM;
end
if strcmp(extras,'higher_thinning') == true
    Z_Gessner_hithin = Z_Gessner;
    t_Gessner_hithin = t_Gessner;
    mu_tau_Gessner_hithin = mu_tau_Gessner;
    sigma_tau_Gessner_hithin = sigma_tau_Gessner;
end


% Initialising vectors for storing results.

for n_dist = 1:Ndist
    [mu,sigma]=sample_mu_sigma(n);
    % Randomly sample mu and sigma.
    
    if n <= 7 % Only compute this if its median computation time < 100 seconds.
        [n n_dist Ndist 1]
        [Z,mu_tau,sigma_tau,computation_time] = Calculate_All(mu,sigma,'NRS');
        Z_NRS(n_dist,1) = Z;
        t_NRS(n_dist,1) = computation_time;
        mu_tau_NRS(n*(n_dist-1)+1:n*n_dist,1) = mu_tau;
        sigma_tau_NRS(n^2*(n_dist-1)+1:n^2*n_dist,1) = sigma_tau(:);
    end
    
    [n n_dist Ndist 2]
    [Z,mu_tau,sigma_tau,computation_time] = Calculate_All(mu,sigma,'Gessner_standard');
    Z_Gessner(n_dist,1) = Z;
    t_Gessner(n_dist,1) = computation_time;
    mu_tau_Gessner(n*(n_dist-1)+1:n*n_dist,1) = mu_tau;
    sigma_tau_Gessner(n^2*(n_dist-1)+1:n^2*n_dist,1) = sigma_tau(:);
    
    if n <= 5 % Only compute this if its median computation time < 100 seconds.
        [n n_dist Ndist 3]
        [Z,mu_tau,sigma_tau,computation_time] = Calculate_All(mu,sigma,'SAM_standard');
        Z_SAM(n_dist,1) = Z;
        t_SAM(n_dist,1) = computation_time;
        mu_tau_SAM(n*(n_dist-1)+1:n*n_dist,1) = mu_tau;
        sigma_tau_SAM(n^2*(n_dist-1)+1:n^2*n_dist,1) = sigma_tau(:);
        
        if strcmp(extras,'cautious') == true
            [n n_dist Ndist 4]
            [Z,mu_tau,sigma_tau,computation_time] = Calculate_All(mu,sigma,'SAM_cautious');
            Z_SAM_cautious(n_dist,1) = Z;
            t_SAM_cautious(n_dist,1) = computation_time;
            mu_tau_SAM_cautious(n*(n_dist-1)+1:n*n_dist,1) = mu_tau;
            sigma_tau_SAM_cautious(n^2*(n_dist-1)+1:n^2*n_dist,1) = sigma_tau(:);
        end
    end

    if strcmp(extras,'higher_thinning') == true
        [n n_dist Ndist 5]
        [Z,mu_tau,sigma_tau,computation_time] = Calculate_All(mu,sigma,'Gessner_higher_thinning');
        Z_Gessner_hithin(n_dist,1) = Z;
        t_Gessner_hithin(n_dist,1) = computation_time;
        mu_tau_Gessner_hithin(n*(n_dist-1)+1:n*n_dist,1) = mu_tau;
        sigma_tau_Gessner_hithin(n^2*(n_dist-1)+1:n^2*n_dist,1) = sigma_tau(:);
    end

end
save(['Results_Dimension_' num2str(n)])
% Calculate the results.


function [Z,mu_tau,sigma_tau,computation_time] = Calculate_All(mu,sigma,calculation_method)

M_samples = 1e4;
show_progress = 'false';

tStart = tic;
switch calculation_method
    case 'NRS'
        [Z,mu_tau,sigma_tau] = subcode_STMND_Using_Naive_Rejection_Sampling(mu,sigma,M_samples,show_progress);
    case 'Gessner_standard'
        [Z,mu_tau,sigma_tau] = subcode_STMND_Using_Gessner_et_al_Method(mu,sigma,M_samples,show_progress,'normal_thinning');
    case 'Gessner_higher_thinning'
        [Z,mu_tau,sigma_tau] = subcode_STMND_Using_Gessner_et_al_Method(mu,sigma,M_samples,show_progress,'higher_thinning');
    case 'SAM_bivariate'
        [Z,mu_tau,sigma_tau] = subcode_STMND_Using_Semi_Analytical_Method_Bivariate_Only(mu,sigma);
    case 'SAM_standard'
        [Z,mu_tau,sigma_tau] = subcode_STMND_Using_Semi_Analytical_Method(mu,sigma,'standard');
    case 'SAM_cautious'
        [Z,mu_tau,sigma_tau] = subcode_STMND_Using_Semi_Analytical_Method(mu,sigma,'cautious');
    otherwise
        error(['Unknown calculation method: ' calculation_method])
end
computation_time = toc(tStart)

all_results = [Z; mu_tau; sigma_tau(:)];
if sum([isnan(all_results); isinf(all_results)]) > 0
    mu
    sigma
    Z
    mu_tau
    sigma_tau
    calculation_method
    error('There is a problem with the calculation of Z, mu_tau or sigma_tau.')
end


function [mu,sigma]=sample_mu_sigma(n)

sigma_ii_upper = 0.25;
% Upper limit on the uniform distribution from which
% all sigma_ii are sampled.

while 1
   mu = rand(n,1);
   if sum(mu) <= 1
       break
   end
   % Sample all mu elements from U(0,1), subject to sum(mu elements)<1.
end

while 1
    sigma = rand(n,1)*sigma_ii_upper*ones(1,n).*eye(n);
    for i = 1:n
        for j = i+1:n
            rho_ij = rand-0.5;
            % Sample rho_ij from U(-0.5,0.5)

            sigma_ij = rho_ij*sqrt(sigma(i,i)*sigma(j,j));
            sigma(i,j) = sigma_ij;
            sigma(j,i) = sigma_ij;
        end
    end
    if min(eig(sigma))>= 0
       break
    end
    % This ensures that the covariance matrix is positive semi-definite.
end
